# Supplementary material for: Graph-Theory Algorithm for Prediction of Electrolyte Degradation Reactions in Lithium- and Sodium-Ion Batteries
Source: Materials (Basel). 2025 Feb 14;18(4):832. doi: 10.3390/ma18040832 (PMC11857540; doi:10.3390/ma18040832)
Supplement: Supplementary file 1 [file materials-18-00832-s001.zip]

Archive with 1 entries (1 files):
- materials-3465304-supplementary.pdf
